# Supplementary material for: In Vitro Comparative Study of Solid Lipid and PLGA Nanoparticles Designed to Facilitate Nose-to-Brain Delivery of Insulin
Source: Int J Mol Sci. 2021 Dec 9;22(24):13258. doi: 10.3390/ijms222413258 (PMC8703723; doi:10.3390/ijms222413258)
Supplement: Supplementary file 1 [file ijms-22-13258-s001.zip]

Archive with 1 entries (1 files):
- ijms-1472877-supplementary.pdf
